# Supplementary material for: Multimodal interactions drive chromatin phase separation and compaction
Source: Proc Natl Acad Sci U S A. 2023 Dec 4;120(50):e2308858120. doi: 10.1073/pnas.2308858120 (PMC10723116; doi:10.1073/pnas.2308858120)
Supplement: Supplementary file 2 — Dataset S01 (XLSX) [file pnas.2308858120.sd01.xlsx]

## Sheet: Hp1a assignements
Residue seq code	Residue label	Atom name	Atom type	Chem shift value
2	GLY	C	C	173.537
2	GLY	CA	C	45.3503
2	GLY	N	N	110.399
2	GLY	H	H	8.40445
3	LYS	C	C	176.437
3	LYS	CA	C	56.2488
3	LYS	N	N	121.378
3	LYS	H	H	8.16655
4	LYS	C	C	176.603
4	LYS	CA	C	56.4781
4	LYS	N	N	123.187
4	LYS	H	H	8.22095
6	LYS	C	C	176.193
6	LYS	CA	C	56.2373
6	LYS	N	N	124.753
6	LYS	H	H	8.31226
7	ARG	C	C	176.542
7	ARG	CA	C	56.1314
7	ARG	N	N	123.636
7	ARG	H	H	8.40364
8	THR	C	C	174.534
8	THR	CA	C	61.7725
8	THR	N	N	116.046
8	THR	H	H	8.24343
9	ALA	C	C	177.438
9	ALA	CA	C	52.9521
9	ALA	N	N	125.762
9	ALA	H	H	8.30943
10	ASP	C	C	176.358
10	ASP	CA	C	54.2554
10	ASP	N	N	118.893
10	ASP	H	H	8.1194
11	SER	C	C	174.764
11	SER	CA	C	58.6928
11	SER	N	N	116.171
11	SER	H	H	8.06344
12	SER	C	C	174.611
12	SER	CA	C	58.6674
12	SER	N	N	118.22
12	SER	H	H	8.3548
13	SER	C	C	174.592
13	SER	CA	C	58.3022
13	SER	N	N	117.938
13	SER	H	H	8.20332
14	SER	C	C	174.646
14	SER	CA	C	58.5654
14	SER	N	N	118.297
14	SER	H	H	8.29027
15	GLU	C	C	176.172
15	GLU	CA	C	56.7297
15	GLU	N	N	122.704
15	GLU	H	H	8.35179
16	ASP	C	C	176.117
16	ASP	CA	C	54.4899
16	ASP	N	N	121.128
16	ASP	H	H	8.15782
17	GLU	C	C	176.218
17	GLU	CA	C	56.3649
17	GLU	N	N	121.318
17	GLU	H	H	8.13927
18	GLU	C	C	175.368
18	GLU	CA	C	56.2184
18	GLU	N	N	122.176
18	GLU	H	H	8.16898
19	GLU	C	C	175.701
19	GLU	CA	C	56.1235
19	GLU	N	N	122.07
19	GLU	H	H	8.09941
20	TYR	C	C	174.893
20	TYR	CA	C	57.664
20	TYR	N	N	123.563
20	TYR	H	H	8.31259
21	VAL	C	C	175.577
21	VAL	CA	C	61.4069
21	VAL	N	N	125.34
21	VAL	H	H	9.31143
22	VAL	C	C	174.75
22	VAL	CA	C	64.4976
22	VAL	N	N	129.553
22	VAL	H	H	8.76833
23	GLU	C	C	175.711
23	GLU	CA	C	57.0484
23	GLU	N	N	127.737
23	GLU	H	H	9.25175
24	LYS	C	C	172.736
24	LYS	CA	C	55.4733
24	LYS	N	N	115.289
24	LYS	H	H	7.48438
25	VAL	C	C	175.076
25	VAL	CA	C	61.7429
25	VAL	N	N	123.712
25	VAL	H	H	8.2638
26	LEU	C	C	176.623
26	LEU	CA	C	55.609
26	LEU	N	N	124.294
26	LEU	H	H	8.91806
27	ASP	C	C	172.858
27	ASP	CA	C	53.0873
27	ASP	N	N	115.349
27	ASP	H	H	7.08618
28	ARG	C	C	173.572
28	ARG	CA	C	54.9187
28	ARG	N	N	122.883
28	ARG	H	H	9.4729
29	ARG	C	C	171.986
29	ARG	CA	C	54.1965
29	ARG	N	N	124.542
29	ARG	H	H	9.1884
30	VAL	C	C	176.043
30	VAL	CA	C	61.1713
30	VAL	N	N	119.995
30	VAL	H	H	8.1254
31	VAL	C	C	176.032
31	VAL	CA	C	61.0395
31	VAL	N	N	127.724
31	VAL	H	H	8.71984
32	LYS	C	C	176.686
32	LYS	CA	C	57.1797
32	LYS	N	N	129.327
32	LYS	H	H	9.42821
33	GLY	C	C	173.423
33	GLY	CA	C	45.4492
33	GLY	N	N	103.73
33	GLY	H	H	8.17229
34	GLN	C	C	174.075
34	GLN	CA	C	54.0201
34	GLN	N	N	121.066
34	GLN	H	H	7.84877
35	VAL	C	C	176.123
35	VAL	CA	C	63.0407
35	VAL	N	N	126.211
35	VAL	H	H	8.62783
36	GLU	C	C	174.232
36	GLU	CA	C	54.1036
36	GLU	N	N	127.554
36	GLU	H	H	9.06876
37	TYR	C	C	173.416
37	TYR	CA	C	56.8455
37	TYR	N	N	117.811
37	TYR	H	H	8.83712
38	LEU	C	C	174.26
38	LEU	CA	C	53.199
38	LEU	N	N	126.579
38	LEU	H	H	7.28434
39	LEU	C	C	174.453
39	LEU	CA	C	53.357
39	LEU	N	N	128.692
39	LEU	H	H	8.67541
40	LYS	C	C	175.745
40	LYS	CA	C	53.4755
40	LYS	N	N	119.367
40	LYS	H	H	7.5444
41	TRP	C	C	176.983
41	TRP	CA	C	55.7834
41	TRP	N	N	131.736
41	TRP	H	H	9.14422
42	LYS	C	C	178.096
42	LYS	CA	C	58.1306
42	LYS	N	N	126.322
42	LYS	H	H	9.38869
43	GLY	C	C	173.278
43	GLY	CA	C	45.1944
43	GLY	N	N	114.52
43	GLY	H	H	9.22801
44	PHE	C	C	175.431
44	PHE	CA	C	56.7801
44	PHE	N	N	118.51
44	PHE	H	H	7.7266
45	SER	C	C	175.623
45	SER	CA	C	58.1281
45	SER	N	N	117.249
45	SER	H	H	8.86477
46	GLU	C	C	178.08
46	GLU	CA	C	58.5718
46	GLU	N	N	119.424
46	GLU	H	H	9.01297
47	GLU	C	C	177.112
47	GLU	CA	C	58.7035
47	GLU	N	N	121.762
47	GLU	H	H	8.69652
49	ASN	C	C	176.889
49	ASN	CA	C	54.4524
49	ASN	N	N	120.867
49	ASN	H	H	7.44209
50	THR	C	C	173.068
50	THR	CA	C	59.7623
50	THR	N	N	112.215
50	THR	H	H	7.81851
52	GLU	C	C	174.18
52	GLU	CA	C	52.0365
52	GLU	N	N	123.798
52	GLU	H	H	9.42647
54	GLU	C	C	178.208
54	GLU	CA	C	60.0075
54	GLU	N	N	124.829
54	GLU	H	H	8.68218
55	LYS	C	C	176.516
55	LYS	CA	C	58.1019
55	LYS	N	N	115.951
55	LYS	H	H	8.31122
56	ASN	C	C	175.11
56	ASN	CA	C	52.7345
56	ASN	N	N	117.859
56	ASN	H	H	7.79151
57	LEU	C	C	176.179
57	LEU	CA	C	54.857
57	LEU	N	N	120.682
57	LEU	H	H	7.55271
58	ASP	C	C	174.529
58	ASP	CA	C	52.6059
58	ASP	N	N	122.921
58	ASP	H	H	8.6463
59	CYS	C	C	172.801
59	CYS	CA	C	53.7705
59	CYS	N	N	114.815
59	CYS	H	H	7.97535
61	GLU	C	C	179.137
61	GLU	CA	C	59.739
61	GLU	N	N	119.872
61	GLU	H	H	9.00763
62	LEU	C	C	181.009
62	LEU	CA	C	57.1954
62	LEU	N	N	119.778
62	LEU	H	H	7.28098
63	ILE	C	C	177.611
63	ILE	CA	C	65.3581
63	ILE	N	N	121.624
63	ILE	H	H	7.55132
64	SER	C	C	177.4
64	SER	CA	C	61.9504
64	SER	N	N	115.935
64	SER	H	H	8.29775
65	GLU	C	C	178.794
65	GLU	CA	C	59.411
65	GLU	N	N	120.788
65	GLU	H	H	7.70887
66	PHE	C	C	177.693
66	PHE	CA	C	61.5213
66	PHE	N	N	120.962
66	PHE	H	H	7.56315
67	MET	C	C	179.115
67	MET	CA	C	56.2489
67	MET	N	N	118.284
67	MET	H	H	8.71169
68	LYS	C	C	178.594
68	LYS	CA	C	59.5156
68	LYS	N	N	120.212
68	LYS	H	H	7.78192
69	LYS	C	C	177.576
69	LYS	CA	C	57.7539
69	LYS	N	N	118.318
69	LYS	H	H	7.13622
70	TYR	C	C	176.651
70	TYR	CA	C	60.0716
70	TYR	N	N	122.26
70	TYR	H	H	7.971
71	LYS	C	C	177.202
71	LYS	CA	C	57.7626
71	LYS	N	N	120.301
71	LYS	H	H	7.98206
72	LYS	C	C	177.663
72	LYS	CA	C	57.2959
72	LYS	N	N	120.06
72	LYS	H	H	7.44838
73	MET	C	C	177.17
73	MET	CA	C	56.7291
73	MET	N	N	120.685
73	MET	H	H	7.98564
74	LYS	C	C	177.251
74	LYS	CA	C	56.6222
74	LYS	N	N	121.261
74	LYS	H	H	8.05675
75	GLU	C	C	177.432
75	GLU	CA	C	57.4131
75	GLU	N	N	121.674
75	GLU	H	H	8.13302
76	GLY	C	C	174.537
76	GLY	CA	C	45.4852
76	GLY	N	N	109.379
76	GLY	H	H	8.14944
77	GLU	C	C	176.557
77	GLU	CA	C	56.8843
77	GLU	N	N	120.788
77	GLU	H	H	8.01722
78	ASN	C	C	174.934
78	ASN	CA	C	53.4388
78	ASN	N	N	119.175
78	ASN	H	H	8.32508
79	ASN	C	C	174.724
79	ASN	CA	C	53.2085
79	ASN	N	N	119.256
79	ASN	H	H	8.18674
80	LYS	C	C	174.376
80	LYS	CA	C	54.4983
80	LYS	N	N	122.789
80	LYS	H	H	7.98238
84	LYS	C	C	176.616
84	LYS	CA	C	56.6472
84	LYS	N	N	121.738
84	LYS	H	H	8.04256
86	GLU	C	C	176.824
86	GLU	CA	C	56.8231
86	GLU	N	N	123.467
86	GLU	H	H	8.4339
87	SER	C	C	174.426
87	SER	CA	C	58.7368
87	SER	N	N	116.866
87	SER	H	H	8.24041
89	LYS	N	N	123.061
89	LYS	H	H	8.35011
91	LYS	C	C	176.612
91	LYS	CA	C	56.325
91	LYS	N	N	123.288
91	LYS	H	H	8.35483
92	SER	C	C	174.112
92	SER	CA	C	58.2607
92	SER	N	N	117.135
92	SER	H	H	8.21566
93	ASN	C	C	174.823
93	ASN	CA	C	53.2945
93	ASN	N	N	121.019
93	ASN	H	H	8.30911
94	PHE	C	C	175.712
94	PHE	CA	C	57.87
94	PHE	N	N	120.742
94	PHE	H	H	8.09239
95	SER	C	C	174.082
95	SER	CA	C	58.3036
95	SER	N	N	117.522
95	SER	H	H	8.12921
96	ASN	C	C	175.293
96	ASN	CA	C	53.3034
96	ASN	N	N	121.454
96	ASN	H	H	8.34866
97	SER	C	C	174.654
97	SER	CA	C	58.6665
97	SER	N	N	116.967
97	SER	H	H	8.2549
98	ALA	C	C	177.912
98	ALA	CA	C	53.1572
98	ALA	N	N	126.137
98	ALA	H	H	8.29864
99	ASP	C	C	176.412
99	ASP	CA	C	54.9537
99	ASP	N	N	119.041
99	ASP	H	H	8.05777
100	ASP	C	C	176.969
100	ASP	CA	C	54.8341
100	ASP	N	N	121.054
100	ASP	H	H	8.01132
101	ILE	C	C	177.114
101	ILE	CA	C	62.4284
101	ILE	N	N	121.131
101	ILE	H	H	7.91271
102	LYS	C	C	177.463
102	LYS	CA	C	57.4494
102	LYS	N	N	123.006
102	LYS	H	H	8.11564
103	SER	C	C	174.955
103	SER	CA	C	59.0562
103	SER	N	N	115.688
103	SER	H	H	7.95878
104	LYS	C	C	176.847
104	LYS	CA	C	56.9591
104	LYS	N	N	123.296
104	LYS	H	H	8.01721
105	LYS	C	C	176.842
105	LYS	CA	C	56.6624
105	LYS	N	N	121.883
105	LYS	H	H	8.04824
106	LYS	C	C	176.821
106	LYS	CA	C	56.7221
106	LYS	N	N	122.817
106	LYS	H	H	8.11782
107	ARG	C	C	176.534
107	ARG	CA	C	56.5514
107	ARG	N	N	122.741
107	ARG	H	H	8.23274
108	GLU	C	C	176.505
108	GLU	CA	C	56.7471
108	GLU	N	N	122.38
108	GLU	H	H	8.35737
109	GLN	C	C	176.072
109	GLN	CA	C	55.9933
109	GLN	N	N	121.145
109	GLN	H	H	8.26765
110	SER	C	C	174.42
110	SER	CA	C	58.6754
110	SER	N	N	117.282
110	SER	H	H	8.24103
111	ASN	C	C	174.996
111	ASN	CA	C	53.5207
111	ASN	N	N	120.709
111	ASN	H	H	8.367
112	ASP	C	C	176.414
112	ASP	CA	C	56.1835
112	ASP	N	N	120.859
112	ASP	H	H	8.16533
179	GLU	C	C	176.445
179	GLU	CA	C	56.9435
179	GLU	N	N	121.3
179	GLU	H	H	8.46445
180	ASP	C	C	176.269
180	ASP	CA	C	54.3769
180	ASP	N	N	121.584
180	ASP	H	H	8.24316
181	ALA	C	C	178.082
181	ALA	CA	C	53.0702
181	ALA	N	N	124.627
181	ALA	H	H	8.08427
182	GLU	C	C	176.53
182	GLU	CA	C	56.9546
182	GLU	N	N	119.44
182	GLU	H	H	8.23909
183	ASN	C	C	175.44
183	ASN	CA	C	53.4523
183	ASN	N	N	119.692
183	ASN	H	H	8.21264
184	LYS	C	C	176.954
184	LYS	CA	C	56.7039
184	LYS	N	N	122.324
184	LYS	H	H	8.13454
185	GLU	C	C	176.718
185	GLU	CA	C	56.8886
185	GLU	N	N	121.687
185	GLU	H	H	8.28792
186	LYS	C	C	176.778
186	LYS	CA	C	56.5787
186	LYS	N	N	121.943
186	LYS	H	H	8.07917
187	GLU	C	C	176.746
187	GLU	CA	C	56.7754
187	GLU	N	N	122.161
187	GLU	H	H	8.28877
188	THR	C	C	174.298
188	THR	CA	C	61.984
188	THR	N	N	115.872
188	THR	H	H	8.06011
189	ALA	C	C	177.486
189	ALA	CA	C	52.5713
189	ALA	N	N	127.213
189	ALA	H	H	8.20657
190	LYS	C	C	175.839
190	LYS	CA	C	56.2347
190	LYS	N	N	121.867
190	LYS	H	H	8.19834
191	SER	C	C	175.633
191	SER	CA	C	59.9383
191	SER	N	N	123.225
191	SER	H	H	7.86602
